# Supplementary material for: Liver X Receptor Agonist Inhibits Oxidized Low-Density Lipoprotein Induced Choroidal Neovascularization via the NF-κB Signaling Pathway
Source: J Clin Med. 2023 Feb 20;12(4):1674. doi: 10.3390/jcm12041674 (PMC9964355; doi:10.3390/jcm12041674)
Supplement: Supplementary file 1 [file jcm-12-01674-s001.zip]

Archive with 1 entries (1 files):
- jcm-2100620-supplementary.pdf
